# Supplementary material for: Association between Sleep Onset Problem and Subjective Cognitive Complaints among Japanese Older Adults during the Coronavirus Disease 2019 Pandemic
Source: Int J Environ Res Public Health. 2022 Dec 22;20(1):156. doi: 10.3390/ijerph20010156 (PMC9819132; doi:10.3390/ijerph20010156)
Supplement: Supplementary file 1 [file ijerph-20-00156-s001.zip]

Archive with 1 entries (1 files):
- ijerph-2078804-supplementary.pdf
